# Supplementary material for: Ribonuclease toxin RelE1 inhibits growth of Mycobacterium tuberculosis through specific cleavage of the ribosomal anti-Shine–Dalgarno region
Source: Nucleic Acids Res. 2025 Nov 17;53(21):gkaf1070. doi: 10.1093/nar/gkaf1070 (PMC12620021; doi:10.1093/nar/gkaf1070)
Supplement: gkaf1070_Supplemental_Files [file gkaf1070_supplemental_files.zip]

Archive with 2 entries (2 files):
- Datasheet1.xlsx
- HAN et al Supplementary File.pdf
