# Supplementary material for: Ribonuclease toxin RelE1 inhibits growth of Mycobacterium tuberculosis through specific cleavage of the ribosomal anti-Shine–Dalgarno region
Source: Nucleic Acids Res. 2025 Nov 17;53(21):gkaf1070. doi: 10.1093/nar/gkaf1070 (PMC12620021; doi:10.1093/nar/gkaf1070)
Supplement: gkaf1070_Supplemental_Files [file gkaf1070_supplemental_files.zip › Datasheet1.xlsx]

## Sheet: yoeb_3h_sup_or_eq_to_10
Genomic_pos	Strand	base	cleavage count	cleavage count -PNK	cleavage count empty vector	cleavage count empty vector -PNK	target_YoeB_WT
1501514	plus	G	34	0	0	0	MSMEG_1401|elongation factor Tu
6308693	minus	G	31	0	0	0	MSMEG_6242|alcohol dehydrogenase
1498616	plus	G	22	0	0	0	MSMEG_1398|30S ribosomal protein S12
4709385	minus	G	19	0	0	0	MSMEG_4625|50S ribosomal protein L21
3904607	minus	G	18	0	0	0	MSMEG_3833|30S ribosomal protein S1
1542299	plus	A	17	0	0	0	MSMEG_1445|30S ribosomal protein S17
6804185	plus	G	15	0	0	0	MSMEG_6759|glycerol kinase
6308678	minus	G	14	0	0	0	MSMEG_6242|alcohol dehydrogenase
6230062	minus	G	13	0	0	0	MSMEG_6159|hypothetical protein
1459072	plus	G	11	0	0	0	MSMEG_1364|50S ribosomal protein L10
1459501	plus	G	11	0	0	0	MSMEG_1365|50S ribosomal protein L7/L12
5884998	plus	G	11	0	0	0	MSMEG_5818|virulence factor Mce family protein
1459090	plus	G	10	0	0	0	MSMEG_1364|50S ribosomal protein L10
2000311	minus	G	10	0	0	0	MSMEG_1919|transcription factor WhiB
Genomic_pos	Strand	base	cleavage count	cleavage count -PNK	cleavage count empty vector	cleavage count empty vector -PNK	target_YoeB_WT
1501514	plus	G	64	0	0	0	MSMEG_1401|elongation factor Tu
4709385	minus	G	46	0	0	0	MSMEG_4625|50S ribosomal protein L21
1498616	plus	G	32	0	0	0	MSMEG_1398|30S ribosomal protein S12
1459195	plus	G	25	0	0	0	MSMEG_1364|50S ribosomal protein L10
1459501	plus	G	18	0	0	0	MSMEG_1365|50S ribosomal protein L7/L12
2000311	minus	G	18	0	0	0	MSMEG_1919|transcription factor WhiB
5884998	plus	G	16	0	0	0	MSMEG_5818|virulence factor Mce family protein
6230158	minus	G	14	0	0	0	MSMEG_6159|hypothetical protein
1540122	plus	U	12	0	0	0	MSMEG_1440|30S ribosomal protein S19
1501448	plus	C	11	0	0	0	MSMEG_1401|elongation factor Tu
1501523	plus	C	11	0	0	0	MSMEG_1401|elongation factor Tu
1498481	plus	G	11	0	0	0	MSMEG_1398|30S ribosomal protein S12
2000263	minus	A	11	0	0	0	MSMEG_1919|transcription factor WhiB
1501592	plus	G	10	0	0	0	MSMEG_1401|elongation factor Tu
1501793	plus	G	10	0	0	0	MSMEG_1401|elongation factor Tu
Genomic_pos	Strand	base	cleavage count	cleavage count -PNK	cleavage count empty vector	cleavage count empty vector -PNK	target_YoeB_mutrnj
6308693	minus	G	74	0	0	0	MSMEG_6242|alcohol dehydrogenase
1501514	plus	G	65	0	0	0	MSMEG_1401|elongation factor Tu
1459501	plus	G	34	0	0	0	MSMEG_1365|50S ribosomal protein L7/L12
6804185	plus	G	33	0	0	0	MSMEG_6759|glycerol kinase
6308699	minus	G	30	0	0	0	MSMEG_6242|alcohol dehydrogenase
1498526	plus	G	27	0	0	0	MSMEG_1398|30S ribosomal protein S12
4709385	minus	G	26	0	0	0	MSMEG_4625|50S ribosomal protein L21
1498616	plus	G	24	0	0	0	MSMEG_1398|30S ribosomal protein S12
3904604	minus	C	20	0	0	0	MSMEG_3833|30S ribosomal protein S1
1439921	plus	A	20	0	0	0	MSMEG_1346|50S ribosomal protein L11
6308678	minus	G	19	0	0	0	MSMEG_6242|alcohol dehydrogenase
3861482	minus	G	18	0	0	0	MSMEG_3792|50S ribosomal protein L35
1498589	plus	G	17	0	0	0	MSMEG_1398|30S ribosomal protein S12
6308717	minus	C	15	0	0	0	MSMEG_6242|alcohol dehydrogenase
5884998	plus	G	15	0	0	0	MSMEG_5818|virulence factor Mce family protein
1540122	plus	U	13	0	0	0	MSMEG_1440|30S ribosomal protein S19
6308783	minus	G	11	0	0	0	MSMEG_6242|alcohol dehydrogenase
1498565	plus	G	11	0	0	0	MSMEG_1398|30S ribosomal protein S12
1440079	plus	G	11	0	0	0	MSMEG_1347|50S ribosomal protein L1
5046684	minus	G	11	0	0	0	MSMEG_4951|50S ribosomal protein L31
635094	minus	G	11	0	0	0	MSMEG_0559|hypothetical protein
1562625	plus	A	11	0	0	0	MSMEG_1466|50S ribosomal protein L24
2169423	plus	C	11	0	0	0	MSMEG_2093|miscRNA
3904565	minus	G	10	0	0	0	MSMEG_3833|30S ribosomal protein S1
6230161	minus	A	10	0	0	0	MSMEG_6159|hypothetical protein
Genomic_pos	Strand	base	cleavage count	cleavage count -PNK	cleavage count empty vector	cleavage count empty vector -PNK	target_YoeB_mutrnj
1501514	plus	G	62	0	0	0	MSMEG_1401|elongation factor Tu
6308693	minus	G	47	0	0	0	MSMEG_6242|alcohol dehydrogenase
1459501	plus	G	33	0	0	0	MSMEG_1365|50S ribosomal protein L7/L12
4709385	minus	G	25	0	0	0	MSMEG_4625|50S ribosomal protein L21
2000311	minus	G	18	0	0	0	MSMEG_1919|transcription factor WhiB
3904604	minus	C	17	0	0	0	MSMEG_3833|30S ribosomal protein S1
6804185	plus	G	15	0	0	0	MSMEG_6759|glycerol kinase
1498526	plus	G	14	0	0	0	MSMEG_1398|30S ribosomal protein S12
5884998	plus	G	14	0	0	0	MSMEG_5818|virulence factor Mce family protein
6308717	minus	C	13	0	0	0	MSMEG_6242|alcohol dehydrogenase
1498616	plus	G	13	0	0	0	MSMEG_1398|30S ribosomal protein S12
6230146	minus	G	10	0	0	0	MSMEG_6159|hypothetical protein
1562625	plus	A	10	0	0	0	MSMEG_1466|50S ribosomal protein L24
3861730	minus	G	10	0	0	0	MSMEG_3793|translation initiation factor IF-3

## Sheet: rele1_3h_sup_or_eq_to_10
Genomic_pos	Strand	base	cleavage count	cleavage count -PNK	cleavage count empty vector	cleavage count empty vector -PNK	target_RelE1_WT
#N/A	#N/A	#N/A	#N/A	#N/A	#N/A	#N/A	#N/A
Genomic_pos	Strand	base	cleavage count	cleavage count -PNK	cleavage count empty vector	cleavage count empty vector -PNK	target_RelE1_mutrnj
#N/A	#N/A	#N/A	#N/A	#N/A	#N/A	#N/A	#N/A
Genomic_pos	Strand	base	cleavage count	cleavage count -PNK	cleavage count empty vector	cleavage count empty vector -PNK	target_RelE1_mutrnj
#N/A	#N/A	#N/A	#N/A	#N/A	#N/A	#N/A	#N/A

## Sheet: rele2_6h_sup_or_eq_to_10
Genomic_pos	Strand	base	cleavage count	cleavage count -PNK	cleavage count empty vector	cleavage count empty vector -PNK	target_RelE2_WT
#N/A	#N/A	#N/A	#N/A	#N/A	#N/A	#N/A	#N/A
Genomic_pos	Strand	base	cleavage count	cleavage count -PNK	cleavage count empty vector	cleavage count empty vector -PNK	target_RelE2_mutrnj
#N/A	#N/A	#N/A	#N/A	#N/A	#N/A	#N/A	#N/A

## Sheet: MMEMOTE_summary
BioProject Accession: PRJEB90910
Name	Target	Replicate	Time	Genome	Genotype
MMEMOTE5	RelE1	1	3h	MC2155	WT
MMEMOTE5	RelE1	1	3h	MC2155	Δrnj
MMEMOTE22	RelE1	1	3h	MC2155	Δrnj
MMEMOTE5	RelE2	1	6h	MC2155	WT
MMEMOTE5	RelE2	1	6h	MC2155	Δrnj
MMEMOTE13	YoeB	2	3h	MC2155	WT
MMEMOTE13	YoeB	2	3h	MC2155	Δrnj
